# Supplementary material for: Citizen Science as a New Tool in Dog Cognition Research
Source: PLoS One. 2015 Sep 16;10(9):e0135176. doi: 10.1371/journal.pone.0135176 (PMC4574109; doi:10.1371/journal.pone.0135176)
Supplement: S1 Dataset — (CSV) [file pone.0135176.s001.csv]

dognumber	cohort	armptsum	footptsum	TurnBackMean	CoverEyesMean	watching.baseline	watching.back.diff.score	watching.eyes.diff.score	MVPsum	MVSsum	DelaySum	IRsum	PRsum	YawnScore	Eye.Contact
1	Live	2	3	90	21	54.5	-35.5	33.5	6	3	3	1	1	0	58.6666666666667
2	Live	6	3	3.5	0	0	-3.5	0	3	4	2	3	3	0	11
3	Live	6	3	90	90	90	0	0	0	4	4	0	4	0	45.6666666666667
4	Live	4	3	5	5	4	-1	-1	6	0	1	2	2	1	40.6666666666667
5	Live	3	3	90	90	90	0	0	5	4	3	3	2	0	71
6	Live	1	4	10.5	7	4	-6.5	-3	5	2	3	1	2	0	28.3333333333333
7	Live	3	3	5	2.5	5	0	2.5	6	4	4	2	1	-1	51
8	Live	6	4	90	90	90	0	0	2	0	4	2	2	0	39.3333333333333
9	Live	5	4	47	14	22	-25	8	2	4	4	2	4	0	25
10	Live	6	4	90	90	90	0	0	5	2	2	2	4	1	18
11	Live	6	4	69	90	90	21	0	3	4	2	2	3	0	82.6666666666667
12	Live	5	3	90	90	90	0	0	2	2	4	1	3	0	90
13	Live	6	4	7	14.5	16	9	1.5	6	3	3	2	2	0	64
14	Live	4	3	44	41	66	22	25	3	4	4	1	2	0	90
15	Live	4	2	3	3.5	1.5	-1.5	-2	6	4	4	2	4	0	48.6666666666667
16	Live	3	3	20.5	12	9	-11.5	-3	3	2	3	1	2	0	90
17	Live	3	5	29.5	17	14	-15.5	-3	5	2	2	3	2	0	26
18	Live	5	3	3	46.5	48.5	45.5	2	4	3	4	3	2	0	18.6666666666667
19	Live	3	3	5	13.5	1	-4	-12.5	6	4	4	1	2	0	90
20	Live	4	5	69	90	90	21	0	2	3	2	3	2	-1	21.6666666666667
21	Live	1	3	7	3.5	4.5	-2.5	1	4	4	1	1	1	0	22
22	Live	6	3	90	90	90	0	0	5	2	2	0	1	0	83.6666666666667
23	Live	5	2	90	90	90	0	0	4	3	3	0	4	0	73
24	Live	3	3	65.5	14	54	-11.5	40	3	3	2	3	4	1	66.3333333333333
25	Live	4	4	90	90	90	0	0	6	4	4	2	2	0	60.6666666666667
26	Live	6	1	90	90	90	0	0	6	2	4	3	4	-1	63.6666666666667
27	Live	3	3	1.5	2.5	2	0.5	-0.5	1	1	2	0	2	1	33.3333333333333
28	Live	5	1	90	90	90	0	0	0	4	0	2	1	1	81.3333333333333
29	Live	6	6	90	90	90	0	0	0	2	3	1	2	-1	59
30	Live	6	6	90	90	90	0	0	0	3	3	2	3	1	80.6666666666667
31	Live	5	6	90	90	90	0	0	0	4	3	1	4	-1	48
32	Live	6	5	81.5	17.5	36	-45.5	18.5	3	1	2	1	3	1	10
33	Live	3	4	3	3.5	3	0	-0.5	4	4	4	2	3	0	36
34	Live	5	5	64	12.5	24.5	-39.5	12	1	2	4	2	2	0	46.6666666666667
35	Live	1	5	2.5	2.5	3	0.5	0.5	6	4	4	2	2	-1	31.3333333333333
36	Live	3	4	3	1.5	2.5	-0.5	1	6	3	2	0	4	-1	11.3333333333333
37	Live	3	5	90	90	90	0	0	4	4	4	1	4	0	42.6666666666667
38	Live	4	4	90	90	90	0	0	6	4	4	4	2	0	26.6666666666667
39	Live	3	3	12	6	21.5	9.5	15.5	1	3	4	2	3	-1	23.6666666666667
40	Live	3	5	90	47	66	-24	19	2	3	4	0	4	0	64.3333333333333
41	Live	3	5	90	18.5	85.5	-4.5	67	2	1	4	2	3	1	51
42	Live	2	6	90	90	46.5	-43.5	-43.5	3	2	3	2	2	0	79.3333333333333
43	Live	6	5	1.5	8	1	-0.5	-7	3	2	3	0	3	1	32.3333333333333
44	Live	5	4	90	90	90	0	0	0	3	4	4	3	0	41.6666666666667
45	Live	3	4	4	9	4.5	0.5	-4.5	6	3	3	1	2	0	7.33333333333333
46	Live	3	4	15.5	19.5	28.5	13	9	6	0	3	0	2	1	38.3333333333333
47	Live	3	3	3.5	2.5	4	0.5	1.5	3	4	0	1	2	0	19.6666666666667
48	Live	4	5	28.5	35	30	1.5	-5	5	4	3	2	2	0	90
49	Live	3	4	4.5	26.5	13	8.5	-13.5	6	4	4	3	4	0	24.3333333333333
50	Live	5	6	5	26	90	85	64	6	3	3	3	4	0	90
51	Live	2	5	50.5	11	49.5	-1	38.5	2	2	3	2	3	0	15
52	Live	6	5	90	90	90	0	0	3	2	3	3	3	-1	36.3333333333333
53	Live	6	3	80.5	90	90	9.5	0	0	4	4	2	2	0	76
54	Live	2	5	13.5	32.5	8	-5.5	-24.5	1	3	2	2	2	0	13.3333333333333
55	Live	5	5	90	90	90	0	0	4	4	4	0	4	0	90
56	Live	2	4	90	90	90	0	0	2	3	4	3	4	0	42
57	Live	3	3	30	27.5	43.5	13.5	16	5	3	2	2	2	0	18.3333333333333
58	Live	3	3	76.5	47	78.5	2	31.5	6	3	4	3	4	0	25.6666666666667
59	Live	3	3	90	90	90	0	0	6	3	4	2	3	-1	84.6666666666667
60	Live	4	4	60	90	79	19	-11	3	2	1	1	2	0	25.6666666666667
61	Live	6	6	15	15.5	25.5	10.5	10	6	4	4	3	2	0	90
62	Live	4	6	10	12.5	49.5	39.5	37	6	4	4	4	3	0	19
63	Live	3	4	4	5	2.5	-1.5	-2.5	0	3	4	3	2	0	10.3333333333333
64	Live	3	4	4.5	12	2.5	-2	-9.5	0	3	3	3	3	0	30.6666666666667
65	Live	4	5	90	90	90	0	0	3	2	3	2	2	0	14.6666666666667
66	Live	4	5	2.5	1.5	2	-0.5	0.5	3	2	3	2	0	0	40.6666666666667
67	Live	4	4	90	90	90	0	0	6	2	2	2	3	-1	38.3333333333333
68	Live	2	0	90	90	90	0	0	2	2	3	3	4	-1	36.3333333333333
69	Live	5	4	24	18.5	19.5	-4.5	1	6	0	4	4	2	1	28.6666666666667
70	Live	5	6	90	90	90	0	0	6	2	4	2	3	0	87.3333333333333
71	Live	2	4	90	23	90	0	67	3	4	4	3	3	-1	32.6666666666667
72	Live	3	4	48.5	46	3	-45.5	-43	5	2	4	2	2	0	33.6666666666667
73	Live	2	6	33	35	81	48	46	3	4	2	2	2	0	34
74	Live	4	5	90	90	63	-27	-27	5	4	4	2	4	0	40.3333333333333
75	Live	4	1	4	1	2.5	-1.5	1.5	1	4	3	4	2	0	33
76	Live	3	4	2	1.5	4	2	2.5	1	2	3	2	0	1	41
77	Live	2	3	4.5	5.5	4	-0.5	-1.5	6	3	3	2	2	0	67
78	Live	4	4	90	6	68	-22	62	4	2	3	1	2	0	10.6666666666667
79	Live	3	3	67.5	24	23	-44.5	-1	6	3	4	2	2	0	22.6666666666667
80	Live	3	5	90	90	90	0	0	0	4	4	4	2	-1	15
81	Live	5	3	90	90	90	0	0	3	3	2	0	1	0	90
82	Live	4	3	90	90	90	0	0	6	3	4	2	2	0	90
83	Live	4	4	90	90	83.5	-6.5	-6.5	1	3	2	2	2	0	64.6666666666667
84	Live	6	4	90	69	64.5	-25.5	-4.5	5	4	2	2	3	0	74.3333333333333
85	Live	6	4	90	90	90	0	0	6	4	4	2	4	-1	44.3333333333333
86	Live	3	2	90	69.5	56.5	-33.5	-13	1	4	4	2	2	0	21.6666666666667
87	Live	4	6	90	90	90	0	0	6	4	4	2	4	1	63.3333333333333
88	Live	6	6	66	50.5	62	-4	11.5	4	4	4	2	2	0	17.3333333333333
89	Live	4	6	52.5	8.5	37	-15.5	28.5	6	4	3	1	3	0	12
90	Live	4	5	90	90	90	0	0	6	4	4	3	4	0	90
91	Live	3	4	45	90	63	18	-27	3	4	3	2	4	0	61.3333333333333
92	Live	4	4	21.5	46.5	36.5	15	-10	2	2	3	2	2	0	38.3333333333333
93	Live	3	4	90	90	90	0	0	1	2	2	2	2	1	51
94	Live	6	4	2	4	7.5	5.5	3.5	6	3	3	2	3	0	18
95	Live	5	4	65	27.5	64.5	-0.5	37	5	3	3	1	3	0	60.6666666666667
96	Live	4	3	90	90	90	0	0	3	4	4	2	3	0	40
97	Live	5	5	3.5	1	2.5	-1	1.5	6	4	4	2	3	0	45.6666666666667
98	Live	3	4	7	9	6.5	-0.5	-2.5	0	0	4	3	4	0	55.6666666666667
99	Live	4	5	29	31	63	34	32	3	4	4	2	2	-1	45
100	Live	5	3	30	24.5	43	13	18.5	4	4	4	2	1	1	73
101	Live	4	2	78.5	90	90	11.5	0	6	3	2	4	2	0	78
102	Live	3	3	2.5	6.5	4.5	2	-2	6	3	4	0	3	1	17
103	Live	4	5	90	90	46	-44	-44	0	4	4	3	3	0	49.3333333333333
104	Live	3	3	5	4.5	9	4	4.5	6	2	4	1	3	0	35
105	Live	6	3	90	90	90	0	0	6	4	2	2	3	0	50.6666666666667
106	Live	4	4	46.5	5.5	21	-25.5	15.5	3	4	3	1	3	0	45
107	Live	6	2	57.5	90	90	32.5	0	6	3	3	2	0	0	15.6666666666667
108	Live	3	3	13	16.5	20.5	7.5	4	6	2	2	3	2	0	72
109	Live	3	3	88.5	90	90	1.5	0	6	4	4	2	3	1	45.3333333333333
110	Live	6	6	18.5	13.5	13	-5.5	-0.5	6	0	3	2	4	0	14.6666666666667
111	Live	4	6	59.5	88	50.5	-9	-37.5	1	4	3	3	0	0	10.6666666666667
112	Live	3	3	90	90	90	0	0	1	0	4	3	3	0	24.3333333333333
113	Live	3	4	2	13.5	2	0	-11.5	5	4	4	2	4	0	52.3333333333333
114	Live	6	6	17.5	7	30	12.5	23	6	2	4	2	3	0	28
115	Live	5	6	9.5	7.5	6.5	-3	-1	0	2	4	1	4	1	46.3333333333333
116	Live	3	3	12.5	45	48	35.5	3	5	3	0	1	4	0	53.3333333333333
117	Live	3	2	28.5	3.5	6	-22.5	2.5	1	3	4	2	2	0	38.6666666666667
118	Live	6	3	4	3	5	1	2	5	4	3	0	1	1	38.3333333333333
119	Live	3	3	3.5	5	24	20.5	19	6	4	3	0	2	0	21.3333333333333
120	Live	5	3	1.5	2	2	0.5	0	6	3	4	0	1	0	39.3333333333333
121	Live	5	3	58.5	90	90	31.5	0	6	4	4	2	4	0	41.6666666666667
122	Live	5	2	43.5	26.5	55.5	12	29	1	4	2	4	4	-1	33.6666666666667
123	Live	6	6	90	90	90	0	0	4	4	4	3	3	0	90
124	Live	3	1	90	90	90	0	0	2	2	4	3	0	0	44.3333333333333
125	Live	6	3	51.5	23	64.5	13	41.5	6	4	4	3	2	-1	35.6666666666667
126	Live	3	2	20	14.5	10	-10	-4.5	6	4	4	0	4	0	14.6666666666667
127	Live	4	3	90	90	87.5	-2.5	-2.5	6	4	3	2	2	0	49.6666666666667
128	Live	1	4	7	4.5	14.5	7.5	10	6	3	0	4	2	-1	59
129	Live	4	4	3	5.5	13	10	7.5	6	3	3	2	2	0	27.3333333333333
130	Live	3	3	14	12	32.5	18.5	20.5	4	4	4	2	4	0	47.3333333333333
131	Live	6	5	57	27	90	33	63	5	4	3	4	2	-1	36.3333333333333
132	Live	4	6	64	90	90	26	0	5	2	2	2	4	0	10.3333333333333
133	Live	4	4	90	48.5	71.5	-18.5	23	3	4	4	2	2	-1	31.3333333333333
134	Live	2	5	3	4	3	0	-1	5	3	3	2	3	0	6
135	Live	6	3	68	12.5	11	-57	-1.5	2	3	4	2	2	-1	29.6666666666667
136	Live	3	3	10.5	8.5	9.5	-1	1	4	2	2	2	2	0	49.6666666666667
137	Live	4	4	90	90	90	0	0	4	3	2	0	4	-1	10.3333333333333
138	Live	5	4	90	60.5	90	0	29.5	5	1	3	1	2	0	21.6666666666667
139	Live	3	3	2	2	11	9	9	6	4	4	0	0	0	39.3333333333333
140	Live	4	5	90	90	90	0	0	3	1	3	2	3	0	57.3333333333333
141	Live	4	3	90	90	90	0	0	3	2	3	2	4	1	90
142	Live	4	5	9	14.5	2.5	-6.5	-12	5	4	3	1	2	0	34
143	Live	5	4	80.5	60.5	89	8.5	28.5	1	4	4	0	2	0	90
144	Live	3	4	90	90	90	0	0	4	4	2	1	3	-1	68.3333333333333
145	Live	2	4	5	2	4.5	-0.5	2.5	5	4	2	1	2	-1	33.3333333333333
146	Live	6	3	90	90	90	0	0	3	4	4	1	3	0	60.3333333333333
147	Live	4	6	48.5	48	66.5	18	18.5	3	3	1	2	3	-1	76
148	Live	4	5	77	52.5	51	-26	-1.5	5	4	4	2	3	0	16.3333333333333
149	Live	4	3	90	90	90	0	0	4	3	4	2	4	1	31
150	Live	5	6	2.5	1.5	13	10.5	11.5	5	2	3	3	1	0	11.3333333333333
151	Live	5	6	90	90	77	-13	-13	0	3	3	2	1	1	42
152	Live	4	3	90	90	90	0	0	1	0	3	0	3	-1	37
153	Live	3	2	10	5.5	33	23	27.5	5	2	3	2	2	0	68.3333333333333
154	Live	4	4	90	65	45	-45	-20	5	3	3	1	1	-1	53.6666666666667
155	Live	5	5	8	18	30.5	22.5	12.5	0	3	3	1	3	0	77.6666666666667
156	Live	5	4	48	12	50	2	38	5	4	3	4	3	0	41.6666666666667
157	Live	5	3	76	90	90	14	0	1	4	3	3	4	0	37
158	Live	6	3	40.5	23	38.5	-2	15.5	3	4	4	2	3	1	61.6666666666667
159	Live	5	5	14.5	5.5	38	23.5	32.5	3	2	4	2	2	0	14.3333333333333
160	Live	5	5	21	7.5	3	-18	-4.5	2	2	3	2	2	0	29.3333333333333
161	Live	3	4	55	90	52.5	-2.5	-37.5	6	4	4	3	3	0	72
162	Live	6	6	90	84	90	0	6	2	0	4	3	4	0	33.3333333333333
163	Live	5	3	66.5	68	90	23.5	22	6	4	3	1	2	0	83.6666666666667
164	Live	5	2	67.5	30	54.5	-13	24.5	0	2	1	1	4	0	50.3333333333333
165	Live	3	3	81.5	42.5	56.5	-25	14	4	3	2	4	2	0	41
166	Live	5	4	11	2.5	6	-5	3.5	2	3	4	2	2	-1	41.3333333333333
167	Live	3	4	90	90	8	-82	-82	6	4	4	0	3	0	87
168	Live	3	3	90	90	90	0	0	4	3	2	0	0	0	20.6666666666667
169	Live	4	4	3.5	2.5	4	0.5	1.5	4	4	2	1	2	0	38.6666666666667
170	Live	4	4	90	90	90	0	0	4	2	3	2	2	1	68.3333333333333
171	Live	3	3	3.5	3	2.5	-1	-0.5	5	4	4	0	2	1	14.3333333333333
172	Live	6	4	24	10.5	10	-14	-0.5	2	2	2	1	3	0	70.6666666666667
173	Live	4	4	25	8	3.5	-21.5	-4.5	6	4	4	2	2	0	49.3333333333333
174	Live	3	3	52.5	21.5	67	14.5	45.5	1	2	2	2	2	0	38.6666666666667
175	Live	3	4	90	90	90	0	0	2	4	2	1	2	0	90
176	Live	3	3	90	90	67	-23	-23	6	3	4	2	2	0	11.3333333333333
177	Live	3	3	8	7.5	6	-2	-1.5	5	4	1	1	2	1	29.6666666666667
178	Live	4	3	38.5	34.5	72	33.5	37.5	5	2	4	2	3	0	50
179	Live	6	6	90	90	90	0	0	6	0	4	4	2	0	48
180	Live	2	5	90	90	90	0	0	5	4	4	3	3	0	64
181	Live	6	6	90	90	90	0	0	3	4	4	4	4	0	66.3333333333333
182	Live	3	5	18.5	6	5	-13.5	-1	6	4	4	0	2	0	22.3333333333333
183	Live	6	3	42.5	32	46	3.5	14	4	4	4	1	3	1	76.3333333333333
184	Live	3	4	51	56.5	46	-5	-10.5	4	3	3	3	2	1	76.6666666666667
185	Live	4	4	11	55	10.5	-0.5	-44.5	3	3	0	1	3	0	27.6666666666667
186	Live	6	4	54	55	62	8	7	0	2	2	2	3	-1	90
187	Live	4	2	63	90	29.5	-33.5	-60.5	5	4	3	1	3	0	90
188	Live	3	3	38.5	44	69.5	31	25.5	5	3	3	1	2	0	64
189	Live	6	3	5.5	7.5	4.5	-1	-3	6	2	4	2	3	0	10.3333333333333
190	Live	5	5	56	14	50.5	-5.5	36.5	3	2	4	2	3	0	53.3333333333333
191	Live	4	3	9	3.5	5	-4	1.5	2	1	3	2	3	-1	41
192	Live	2	2	3	59.5	57.5	54.5	-2	5	4	2	0	3	0	16
193	Live	6	6	90	90	90	0	0	0	2	3	2	4	0	58
194	Live	3	4	63.5	14	45.5	-18	31.5	3	4	2	3	2	0	88.3333333333333
195	Live	4	3	48	77.5	71	23	-6.5	4	4	4	2	2	0	54
196	Live	5	4	25.5	7.5	48	22.5	40.5	6	4	4	3	2	-1	50.6666666666667
197	Live	4	5	2	4.5	2.5	0.5	-2	5	4	0	0	3	0	42.3333333333333
198	Live	3	5	12	9	31.5	19.5	22.5	6	2	2	2	1	0	23.6666666666667
199	Live	3	4	90	40	58.5	-31.5	18.5	5	4	4	2	0	0	90
200	Live	4	2	85.5	54.5	20	-65.5	-34.5	6	0	4	3	1	1	45
201	Live	2	4	77.5	49.5	11	-66.5	-38.5	6	3	4	2	4	0	34
202	Live	3	2	67.5	74	71.5	4	-2.5	6	4	1	3	4	0	35
203	Live	3	4	90	90	47.5	-42.5	-42.5	5	2	0	3	3	0	60.3333333333333
204	Live	3	3	62	51	41	-21	-10	3	2	3	2	2	0	21.3333333333333
205	Live	3	4	3	2.5	4	1	1.5	4	4	2	2	4	0	35.3333333333333
206	Live	3	5	46	63.5	27.5	-18.5	-36	1	2	3	1	0	-1	18
207	Live	4	5	14.5	15	19	4.5	4	2	3	3	1	2	0	17.3333333333333
208	Live	3	5	8	4	6	-2	2	6	3	4	0	3	0	57.3333333333333
209	Live	4	4	55.5	28	49	-6.5	21	3	2	1	1	4	0	19
210	Live	3	5	45.5	7	50	4.5	43	5	3	4	2	2	0	36.6666666666667
211	Live	5	5	8	3	8.5	0.5	5.5	5	4	3	2	2	0	60
212	Live	1	2	21.5	16	55	33.5	39	6	3	4	2	3	0	69
213	Live	4	4	59.5	16	9	-50.5	-7	3	0	2	3	2	1	17.6666666666667
214	Live	4	4	24.5	4	5	-19.5	1	1	4	3	2	1	-1	56
215	Live	5	2	27.5	11	46.5	19	35.5	2	3	2	2	2	1	69.6666666666667
216	Live	3	4	90	90	90	0	0	6	2	3	3	2	0	51.3333333333333
217	Live	4	5	90	55	44.5	-45.5	-10.5	3	3	4	2	2	0	25.6666666666667
218	Live	4	3	7	9.5	8	1	-1.5	4	0	4	4	2	-1	56
219	Live	5	5	90	41	90	0	49	0	3	4	3	3	0	69
220	Live	3	4	17	14	15.5	-1.5	1.5	2	1	4	1	3	1	20.3333333333333
221	Live	3	3	1.5	1.5	1.5	0	0	6	4	4	2	4	1	39
222	Live	4	4	48	49.5	45	-3	-4.5	4	3	2	0	2	0	32.3333333333333
223	Live	6	6	90	90	90	0	0	5	3	4	1	4	-1	53.6666666666667
224	Live	3	5	12	10	25.5	13.5	15.5	6	2	4	3	2	0	47
225	Live	6	5	90	90	90	0	0	6	2	4	1	3	0	65
226	Live	4	0	2.5	21	31	28.5	10	5	3	4	1	1	-1	45.6666666666667
227	Live	4	2	90	90	90	0	0	4	1	2	1	2	-1	61
228	Live	5	4	66	90	17.5	-48.5	-72.5	4	2	2	2	2	0	68
229	Live	4	3	7	14.5	10.5	3.5	-4	6	3	4	3	2	0	35.3333333333333
230	Live	3	3	90	90	90	0	0	5	4	4	3	2	0	11.3333333333333
231	Live	4	4	90	90	90	0	0	1	2	3	2	3	-1	44.3333333333333
232	Live	2	5	90	90	90	0	0	3	3	3	2	2	0	90
233	Live	5	3	7.5	3	4	-3.5	1	4	3	3	0	1	0	32
234	Live	4	2	90	90	90	0	0	1	3	2	4	3	0	26
235	Live	3	4	13	48	20	7	-28	3	3	4	2	2	0	73
236	Live	4	4	2.5	6	12	9.5	6	5	4	4	2	1	0	52.6666666666667
237	Live	5	3	90	90	90	0	0	0	4	3	2	3	0	39.6666666666667
238	Live	5	5	67	90	90	23	0	2	2	3	3	3	0	40.3333333333333
239	Live	5	3	90	33.5	70.5	-19.5	37	2	2	2	2	2	0	62
240	Live	3	3	90	90	90	0	0	4	4	4	2	2	0	64.3333333333333
241	Live	5	4	90	90	90	0	0	3	2	3	2	1	1	49
242	Live	4	6	90	90	90	0	0	4	2	4	2	2	1	70.3333333333333
243	Live	3	3	90	90	90	0	0	0	3	2	1	2	1	90
244	Live	5	3	90	27	72.5	-17.5	45.5	6	4	4	0	4	0	90
245	Live	3	2	51	90	90	39	0	2	4	4	2	3	0	32.6666666666667
246	Live	4	3	26	21	6.5	-19.5	-14.5	6	2	3	3	2	-1	70.6666666666667
247	Live	3	5	1.5	2	3.5	2	1.5	6	1	4	2	4	1	77.6666666666667
248	Live	6	3	90	90	88	-2	-2	1	0	3	2	2	0	25.3333333333333
249	Live	4	4	90	90	90	0	0	5	1	4	2	4	0	26
250	Live	5	3	90	90	77.5	-12.5	-12.5	2	2	4	4	4	0	33
251	Live	5	5	90	90	90	0	0	4	0	4	3	3	1	37
252	Live	4	5	90	90	90	0	0	5	4	4	2	1	1	54.6666666666667
253	Live	3	3	11.5	10.5	51	39.5	40.5	4	4	2	3	2	0	29
254	Live	2	2	4	52	65	61	13	4	2	4	1	1	0	23
255	Live	3	5	90	90	90	0	0	6	4	4	2	2	0	37.6666666666667
256	Live	3	2	90	90	90	0	0	4	4	4	1	2	1	90
257	Live	4	3	90	90	90	0	0	6	4	4	0	0	0	88
258	Live	3	5	1	2.5	1	0	-1.5	6	4	3	2	4	0	35.3333333333333
259	Live	3	3	56.5	90	90	33.5	0	5	3	0	2	4	-1	10.3333333333333
260	Live	5	5	90	90	90	0	0	5	4	4	2	2	0	44
261	Live	4	5	45	90	90	45	0	1	4	3	2	3	0	25.6666666666667
262	Live	5	4	2.5	5	2	-0.5	-3	0	3	0	0	1	-1	55
263	Live	3	4	90	90	90	0	0	0	4	4	1	4	1	71.6666666666667
264	Live	4	4	90	90	90	0	0	3	4	4	2	2	-1	30.6666666666667
265	Live	5	5	7.5	2	1	-6.5	-1	6	4	3	1	3	0	44.6666666666667
266	Live	4	5	2.5	2.5	2	-0.5	-0.5	6	4	3	0	3	0	6.33333333333333
267	Live	4	4	87.5	90	45.5	-42	-44.5	1	1	3	1	2	0	25.6666666666667
268	Live	4	6	90	90	90	0	0	4	2	3	2	3	0	72.6666666666667
269	Live	3	5	4	4	5	1	1	2	4	3	1	1	0	65.3333333333333
270	Live	3	3	90	67.5	65	-25	-2.5	3	2	4	0	2	1	54
271	Live	4	4	90	90	47.5	-42.5	-42.5	6	3	4	2	3	1	29.3333333333333
272	Live	4	3	31	45.5	46	15	0.5	3	4	4	2	2	0	30
273	Live	4	5	90	90	90	0	0	3	3	2	3	2	0	81
274	Live	3	4	14	3.5	2	-12	-1.5	5	4	4	2	2	0	27.6666666666667
275	Live	5	5	90	90	90	0	0	1	4	2	2	3	0	90
276	Live	4	3	63.5	22	54	-9.5	32	6	4	4	3	2	-1	45.6666666666667
277	Live	4	3	2	8	3	1	-5	6	4	4	2	1	0	37.3333333333333
278	Beta	4	4	90	58	51	-39	-7	3	2	0	3	3	-1	6.33333333333333
279	Beta	2	4	90	90	47	-43	-43	6	3	3	3	3	-1	27
280	Beta	3	0	75	90	64.5	-10.5	-25.5	2	4	0	0	0	-1	19.6666666666667
281	Beta	4	3	90	90	90	0	0	5	4	3	2	4	-1	45.6666666666667
282	Beta	6	3	6	10	0	-6	-10	6	3	4	2	2	-1	13
283	Beta	3	4	45	3.5	6	-39	2.5	4	2	3	3	2	-1	89.6666666666667
284	Beta	4	4	61	22.5	47.5	-13.5	25	6	1	4	3	4	-1	47.6666666666667
285	Beta	4	5	30	0	6	-24	6	6	2	4	2	3	-1	27
286	Beta	3	3	50	14	10	-40	-4	4	4	4	3	2	-1	47.3333333333333
287	Beta	4	3	5.5	23	14.5	9	-8.5	6	4	3	3	2	-1	54.6666666666667
288	Beta	6	2	12	4	8	-4	4	4	3	4	3	3	-1	19
289	Beta	3	4	0	90	0	0	-90	4	3	4	2	3	-1	61.6666666666667
290	Beta	4	3	90	90	90	0	0	3	2	3	0	4	-1	55.6666666666667
291	Beta	3	6	0	0	0	0	0	5	3	3	1	2	-1	40.6666666666667
292	Beta	4	3	7	90	90	83	0	4	4	1	2	2	-1	20.6666666666667
293	Beta	6	5	85	48	46	-39	-2	6	4	4	1	2	-1	74.6666666666667
294	Beta	3	1	90	90	68	-22	-22	0	4	0	2	1	-1	68.6666666666667
295	Beta	5	4	0	0	0	0	0	2	4	0	2	3	-1	38.3333333333333
296	Beta	1	4	24	30.5	56.5	32.5	26	6	2	4	2	2	-1	42
297	Beta	3	4	15.5	15.5	48.5	33	33	4	4	4	4	2	-1	65.6666666666667
298	Beta	5	3	90	90	75.5	-14.5	-14.5	5	4	3	4	4	-1	8
299	Beta	4	4	5	4	11.5	6.5	7.5	6	3	3	0	4	-1	63.3333333333333
300	Beta	4	3	3	3.5	3.5	0.5	0	3	3	1	0	2	-1	37.3333333333333
301	Beta	4	3	90	90	90	0	0	4	3	4	4	4	-1	50.6666666666667
302	Beta	4	4	90	90	90	0	0	5	3	2	0	3	-1	7.66666666666667
303	Beta	5	5	90	90	90	0	0	5	2	4	1	2	-1	31.3333333333333
304	Beta	6	6	90	90	90	0	0	6	0	4	3	3	-1	60.6666666666667
305	Beta	6	5	90	64.5	46	-44	-18.5	4	4	4	0	2	-1	22
306	Beta	6	5	90	87.5	90	0	2.5	2	4	3	4	2	-1	39
307	Beta	4	4	14.5	8	31	16.5	23	6	0	4	4	4	0	2
308	Beta	5	6	90	90	90	0	0	6	4	3	0	0	0	46.3333333333333
309	Beta	5	6	90	90	90	0	0	5	1	2	2	4	0	57
310	Beta	3	3	49	90	90	41	0	4	2	2	1	0	0	53.6666666666667
311	Beta	2	4	11	16	8.5	-2.5	-7.5	6	4	3	2	3	0	36
312	Beta	5	6	0	0	0	0	0	6	1	3	1	1	0	9
313	Beta	4	3	0	0	44.5	44.5	44.5	6	4	4	2	2	0	27.3333333333333
314	Beta	6	4	90	90	81.5	-8.5	-8.5	6	3	4	1	3	0	49
315	Beta	3	5	0	0	0	0	0	6	0	4	4	4	0	10.3333333333333
316	Beta	6	3	59.5	70	49	-10.5	-21	5	2	4	2	2	0	31.3333333333333
317	Beta	5	4	90	90	17.5	-72.5	-72.5	6	4	4	3	2	0	27.6666666666667
318	Beta	3	2	49	90	45	-4	-45	6	4	3	2	2	0	40.3333333333333
319	Beta	3	1	0	45	49	49	4	6	4	4	2	4	0	16.3333333333333
320	Beta	4	3	0	22.5	0	0	-22.5	6	4	4	2	4	0	7
321	Beta	6	6	8	9.5	5.5	-2.5	-4	5	3	4	1	4	0	33.6666666666667
322	Beta	1	3	20.5	13	25.5	5	12.5	6	2	4	4	4	0	4
323	Beta	3	3	27.5	90	51	23.5	-39	6	4	4	2	4	0	13
324	Beta	4	3	0	0	0	0	0	1	3	2	4	4	0	17.6666666666667
325	Beta	3	4	0	29	5	5	-24	6	4	3	1	1	0	45.3333333333333
326	Beta	4	2	0	0	6	6	6	2	2	2	2	2	0	13.6666666666667
327	Beta	6	4	90	51	90	0	39	5	4	1	2	1	0	37.3333333333333
328	Beta	6	6	90	90	90	0	0	6	4	4	3	4	0	90
329	Beta	3	3	0	45	31	31	-14	5	2	3	1	1	0	40.6666666666667
330	Beta	5	2	30	8.5	4	-26	-4.5	2	4	3	2	2	0	38.3333333333333
331	Beta	4	2	0	17.5	6	6	-11.5	6	0	4	2	3	0	8
332	Beta	0	0	90	90	81	-9	-9	1	2	0	2	0	0	12
333	Beta	3	4	43.5	13	16.5	-27	3.5	5	4	4	2	1	0	12
334	Beta	4	4	12.5	7.5	17	4.5	9.5	4	4	4	1	2	0	18.3333333333333
335	Beta	4	4	45	0	3	-42	3	6	4	4	2	4	0	79
336	Beta	1	1	3	3	0	-3	-3	5	2	2	2	2	0	40.3333333333333
337	Beta	5	6	90	90	90	0	0	6	2	4	2	2	0	32
338	Beta	4	5	3	0	0	-3	0	3	3	1	1	0	0	37
339	Beta	4	4	90	90	90	0	0	6	4	4	2	3	0	54.3333333333333
340	Beta	5	3	0	4	45	45	41	1	4	1	0	1	0	28.6666666666667
341	Beta	3	3	90	90	90	0	0	6	4	2	2	2	0	55
342	Beta	5	5	3	0	0	-3	0	5	2	2	2	2	0	44.3333333333333
343	Beta	4	2	90	90	90	0	0	6	4	4	3	4	0	66
344	Beta	3	4	45	90	13	-32	-77	6	3	3	1	1	0	78
345	Beta	3	4	3	26	17.5	14.5	-8.5	6	4	4	1	3	0	25.3333333333333
346	Beta	4	5	7	6.5	13	6	6.5	3	2	3	0	1	0	26.6666666666667
347	Beta	3	6	66	21.5	9.5	-56.5	-12	3	2	4	3	3	0	5.66666666666667
348	Beta	2	1	90	90	53.5	-36.5	-36.5	4	3	4	3	3	0	16.6666666666667
349	Beta	4	4	0	0	0	0	0	4	2	2	2	4	0	90
350	Beta	5	5	90	90	90	0	0	6	4	4	1	3	0	38
351	Beta	3	2	90	65.5	60	-30	-5.5	5	3	4	2	2	0	10
352	Beta	4	6	90	90	89	-1	-1	6	4	4	2	1	0	64.3333333333333
353	Beta	3	4	64	52.5	66.5	2.5	14	2	3	1	2	1	0	17
354	Beta	4	6	90	90	90	0	0	6	4	4	2	2	0	62
355	Beta	4	5	90	90	90	0	0	6	3	3	2	4	0	56
356	Beta	3	3	4.5	4	5.5	1	1.5	6	4	3	2	2	0	35.3333333333333
357	Beta	5	1	90	90	90	0	0	6	3	4	2	3	0	48.6666666666667
358	Beta	3	4	6.5	6.5	32.5	26	26	6	4	3	3	1	0	77.6666666666667
359	Beta	4	6	7	25	52	45	27	6	4	4	4	4	0	19.3333333333333
360	Beta	4	2	9	19	27.5	18.5	8.5	6	4	4	2	2	0	79.3333333333333
361	Beta	5	3	6	3	0	-6	-3	4	2	1	2	4	0	90
362	Beta	3	1	39.5	0	5.5	-34	5.5	2	4	2	0	3	0	12
363	Beta	4	3	0	0	3	3	3	4	1	3	3	2	0	8.33333333333333
364	Beta	4	3	0	0	25.5	25.5	25.5	6	4	3	0	4	0	19
365	Beta	6	6	90	90	90	0	0	0	3	4	3	4	0	38
366	Beta	4	5	13	8	17.5	4.5	9.5	6	1	4	2	2	0	36
367	Beta	3	3	0	0	0	0	0	6	4	4	1	2	0	90
368	Beta	3	5	48	90	45	-3	-45	6	4	3	3	3	0	43
369	Beta	6	6	90	90	90	0	0	5	4	1	0	4	0	77.6666666666667
370	Beta	3	3	16	8.5	7	-9	-1.5	6	1	4	1	3	0	20
371	Beta	5	3	0	0	0	0	0	3	3	3	1	3	0	40.6666666666667
372	Beta	3	5	90	90	90	0	0	4	2	4	2	3	0	70.3333333333333
373	Beta	5	6	90	90	90	0	0	3	3	4	2	3	0	90
374	Beta	4	5	24.5	16	3	-21.5	-13	2	4	2	0	4	0	36.6666666666667
375	Beta	2	3	90	90	90	0	0	6	2	2	3	4	0	20
376	Beta	4	4	46	23.5	55	9	31.5	4	0	4	4	4	0	28.6666666666667
377	Beta	4	4	90	90	90	0	0	0	2	3	3	3	0	62.6666666666667
378	Beta	4	6	28.5	14	0	-28.5	-14	6	4	3	3	4	0	16
379	Beta	4	5	90	90	90	0	0	2	3	4	3	2	0	89.6666666666667
380	Beta	4	3	0	8.5	3.5	3.5	-5	4	4	2	1	2	0	15.3333333333333
381	Beta	3	3	62	22.5	42.5	-19.5	20	6	3	1	0	0	0	22.6666666666667
382	Beta	6	5	4.5	4.5	3	-1.5	-1.5	6	0	4	2	4	0	42
383	Beta	5	6	0	0	0	0	0	6	2	4	2	2	0	27.6666666666667
384	Beta	4	3	7	16.5	18.5	11.5	2	5	3	4	3	2	0	18.6666666666667
385	Beta	6	3	90	90	90	0	0	2	0	4	1	4	0	83.3333333333333
386	Beta	3	3	90	90	52	-38	-38	6	2	4	2	4	0	33
387	Beta	3	4	0	0	0	0	0	1	4	4	1	2	0	32
388	Beta	4	2	58.5	90	90	31.5	0	6	4	2	1	3	0	34.3333333333333
389	Beta	5	2	4	0	7.5	3.5	7.5	2	4	2	1	2	0	3
390	Beta	3	5	90	90	45	-45	-45	6	4	4	1	3	0	60
391	Beta	3	3	0	0	0	0	0	6	4	3	3	3	0	41
392	Beta	4	6	10	10	52	42	42	1	3	2	1	2	0	41.6666666666667
393	Beta	4	5	14.5	17.5	24	9.5	6.5	4	4	2	0	0	0	48
394	Beta	5	5	90	90	90	0	0	6	4	2	0	4	0	48
395	Beta	4	4	32	65	76.5	44.5	11.5	5	3	1	1	2	0	17
396	Beta	5	3	7.5	6.5	9.5	2	3	6	3	3	4	4	0	42.3333333333333
397	Beta	3	5	90	80.5	48.5	-41.5	-32	6	4	4	1	0	0	59.3333333333333
398	Beta	5	3	14.5	0	3.5	-11	3.5	4	2	1	2	1	0	41.6666666666667
399	Beta	4	4	90	90	90	0	0	6	4	4	2	2	0	64
400	Beta	3	3	0	5	3	3	-2	3	1	1	3	2	0	9.66666666666667
401	Beta	3	4	90	90	90	0	0	4	4	4	1	2	0	27.3333333333333
402	Beta	5	6	90	90	90	0	0	5	4	3	3	4	0	28.6666666666667
403	Beta	3	3	90	90	72.5	-17.5	-17.5	4	2	2	0	1	0	56.3333333333333
404	Beta	2	1	46.5	62	80	33.5	18	3	3	4	2	2	0	25
405	Beta	6	3	20	90	52	32	-38	4	3	4	2	0	0	34.6666666666667
406	Beta	4	6	90	90	90	0	0	6	4	0	1	1	0	50.6666666666667
407	Beta	1	1	68.5	33.5	42	-26.5	8.5	6	4	3	4	1	0	72.3333333333333
408	Beta	3	2	19.5	0	3	-16.5	3	6	4	3	3	3	0	14.6666666666667
409	Beta	4	5	90	90	90	0	0	6	4	4	4	4	0	38.6666666666667
410	Beta	5	5	75.5	90	90	14.5	0	0	2	3	2	2	0	60.6666666666667
411	Beta	5	4	0	0	0	0	0	5	3	4	0	4	0	38
412	Beta	6	3	90	90	90	0	0	5	3	4	3	2	0	48.6666666666667
413	Beta	2	4	90	90	48.5	-41.5	-41.5	2	3	2	2	2	0	11
414	Beta	4	3	0	0	0	0	0	6	3	2	2	3	0	83.6666666666667
415	Beta	4	4	90	90	90	0	0	2	2	4	1	2	0	29.3333333333333
416	Beta	2	5	21	55	8	-13	-47	0	4	3	1	2	0	61.3333333333333
417	Beta	4	6	90	63	90	0	27	6	3	4	4	3	0	9.66666666666667
418	Beta	6	4	10.5	12.5	25	14.5	12.5	5	4	4	2	1	0	85.3333333333333
419	Beta	6	3	90	90	90	0	0	6	3	4	3	3	0	62
420	Beta	4	6	90	90	59.5	-30.5	-30.5	4	4	1	2	3	0	30.3333333333333
421	Beta	2	5	90	90	90	0	0	6	0	4	4	4	0	45.3333333333333
422	Beta	4	3	90	90	90	0	0	4	3	3	1	2	0	24
423	Beta	4	4	6.5	7	15.5	9	8.5	0	3	2	4	2	0	57.6666666666667
424	Beta	4	3	45	8	3.5	-41.5	-4.5	6	4	4	1	3	0	64
425	Beta	4	3	10	3	5	-5	2	3	3	0	1	3	0	13.3333333333333
426	Beta	5	5	3.5	12.5	6	2.5	-6.5	4	3	0	3	3	0	24
427	Beta	5	5	90	90	78	-12	-12	6	4	4	1	2	0	27
428	Beta	5	5	41	37.5	0	-41	-37.5	3	3	4	2	2	0	31.3333333333333
429	Beta	6	6	15	6	25	10	19	6	0	2	4	4	0	59
430	Beta	4	3	45	90	25	-20	-65	5	4	3	0	3	0	45.6666666666667
431	Beta	3	4	90	9.5	0	-90	-9.5	4	4	0	0	3	0	19.3333333333333
432	Beta	4	4	0	0	0	0	0	4	2	3	3	2	0	13.3333333333333
433	Beta	6	6	90	90	90	0	0	6	4	4	4	4	0	90
434	Beta	1	5	75	59.5	90	15	30.5	3	0	4	2	1	0	13.3333333333333
435	Beta	3	3	90	90	90	0	0	6	4	4	1	1	0	17.6666666666667
436	Beta	2	3	77	90	80	3	-10	6	4	3	1	2	0	20.6666666666667
437	Beta	2	4	90	90	90	0	0	6	4	4	4	4	0	49
438	Beta	0	2	0	0	0	0	0	2	3	3	3	4	0	14.6666666666667
439	Beta	5	3	10.5	23	54	43.5	31	6	4	2	0	2	0	90
440	Beta	6	4	0	3	0	0	-3	0	4	3	1	1	0	55
441	Beta	4	3	10.5	90	15.5	5	-74.5	5	3	4	3	3	0	64.3333333333333
442	Beta	3	5	90	90	90	0	0	1	4	4	0	1	0	73.3333333333333
443	Beta	4	6	86.5	7	8	-78.5	1	3	0	2	1	3	0	46.3333333333333
444	Beta	3	5	14.5	4	4.5	-10	0.5	1	4	4	1	3	0	28.3333333333333
445	Beta	3	3	0	0	0	0	0	6	3	1	2	2	0	88.6666666666667
446	Beta	3	4	60.5	90	62	1.5	-28	2	4	4	4	2	0	53.3333333333333
447	Beta	3	6	90	90	51	-39	-39	5	4	4	1	2	0	12
448	Beta	3	4	55.5	59	60	4.5	1	6	4	3	3	1	0	20
449	Beta	3	4	90	46.5	30.5	-59.5	-16	6	3	2	3	3	0	14.3333333333333
450	Beta	4	4	83	49.5	44.5	-38.5	-5	6	1	2	1	2	0	21.6666666666667
451	Beta	4	5	87.5	90	68	-19.5	-22	6	4	3	3	1	0	39.6666666666667
452	Beta	4	3	90	90	54	-36	-36	2	3	1	1	2	0	9
453	Beta	2	1	5	12	48.5	43.5	36.5	4	3	3	2	3	0	31.3333333333333
454	Beta	2	2	5.5	8	45	39.5	37	6	3	3	3	2	0	58.3333333333333
455	Beta	6	4	22	28	28	6	0	6	0	4	4	4	0	90
456	Beta	6	0	37.5	36	29.5	-8	-6.5	4	2	2	3	3	0	27.6666666666667
457	Beta	5	6	90	90	90	0	0	5	4	4	3	3	0	77
458	Beta	6	6	10	9	12.5	2.5	3.5	6	2	4	4	4	0	21.6666666666667
459	Beta	5	6	0	0	8	8	8	6	4	3	0	3	0	25
460	Beta	5	3	32.5	20	14	-18.5	-6	5	2	4	1	2	0	29.6666666666667
461	Beta	3	2	0	4	0	0	-4	6	2	4	2	2	0	46
462	Beta	3	5	90	90	90	0	0	0	3	2	2	2	0	59.6666666666667
463	Beta	4	4	12	10	16	4	6	2	2	3	0	2	0	58.3333333333333
464	Beta	3	5	90	90	90	0	0	5	4	4	2	3	0	42
465	Beta	3	4	6.5	67.5	6.5	0	-61	3	3	3	2	3	0	65.3333333333333
466	Beta	3	4	5	16	22.5	17.5	6.5	6	1	3	2	3	0	33.3333333333333
467	Beta	2	2	0	3.5	0	0	-3.5	5	3	3	2	3	0	17.3333333333333
468	Beta	6	6	26	24.5	60	34	35.5	4	3	2	4	3	0	10.3333333333333
469	Beta	3	3	31	15	45	14	30	3	4	4	2	3	0	15
470	Beta	4	4	42.5	28.5	24.5	-18	-4	1	4	2	2	3	0	21.6666666666667
471	Beta	5	6	11.5	76.5	45	33.5	-31.5	6	4	4	2	2	0	56
472	Beta	5	5	20	0	6	-14	6	2	4	2	2	2	1	20.3333333333333
473	Beta	5	2	0	0	0	0	0	6	1	2	2	2	1	13.6666666666667
474	Beta	4	4	22	58.5	60.5	38.5	2	4	1	3	2	4	1	22
475	Beta	4	3	47	90	66	19	-24	5	3	4	3	3	1	23.6666666666667
476	Beta	3	5	0	17.5	28.5	28.5	11	6	3	4	2	2	1	30.3333333333333
477	Beta	5	2	0	0	6	6	6	1	3	4	0	2	1	48.6666666666667
478	Beta	3	4	90	90	90	0	0	4	4	2	2	2	1	11
479	Beta	4	3	13.5	5	16	2.5	11	2	4	4	0	2	1	31
480	Beta	4	4	11.5	0	75.5	64	75.5	4	4	4	1	2	1	67
481	Beta	4	4	3.5	0	19	15.5	19	6	4	4	1	4	1	49
482	Beta	6	3	0	0	32	32	32	4	4	1	2	3	1	27.6666666666667
483	Beta	6	3	90	90	90	0	0	6	3	2	1	2	1	36
484	Beta	3	4	0	7.5	6.5	6.5	-1	2	4	4	2	2	1	35.6666666666667
485	Beta	6	3	0	3	0	0	-3	6	4	4	3	4	1	85.3333333333333
486	Beta	1	3	90	90	90	0	0	5	3	4	0	1	1	67.6666666666667
487	Beta	2	4	76	13.5	53	-23	39.5	6	4	4	4	0	1	10.6666666666667
488	Beta	2	5	0	0	5	5	5	6	3	4	2	2	1	46
489	Beta	6	4	0	0	13	13	13	5	3	3	2	1	1	15.6666666666667
490	Beta	4	4	5.5	7.5	9.5	4	2	4	1	4	4	4	1	22
491	Beta	4	5	10.5	3	0	-10.5	-3	3	2	3	0	3	1	58.6666666666667
492	Beta	5	6	90	90	90	0	0	4	3	3	2	4	1	60.6666666666667
493	Beta	5	3	3.5	3	16	12.5	13	5	3	1	2	3	1	90
494	Beta	5	3	8.5	5.5	43	34.5	37.5	6	2	3	2	2	1	39.3333333333333
495	Beta	5	6	62	44.5	57	-5	12.5	6	0	4	4	2	1	90
496	Beta	5	5	90	90	90	0	0	6	4	2	2	2	1	30.3333333333333
497	Beta	3	2	55.5	90	90	34.5	0	6	2	3	0	2	1	65.3333333333333
498	Beta	4	6	0	38.5	23	23	-15.5	1	2	2	1	2	1	48.3333333333333
499	Beta	4	4	0	90	48	48	-42	4	4	2	2	2	1	13.6666666666667
500	Beta	5	5	10	40	0	-10	-40	0	2	2	2	2	1	67.6666666666667
501	Beta	4	4	90	90	90	0	0	0	3	1	2	2	1	90
502	Beta	5	3	9.5	10.5	16	6.5	5.5	1	2	2	3	2	1	28
503	Beta	5	6	90	90	90	0	0	1	3	1	0	1	1	71.3333333333333
504	Beta	4	1	49	90	90	41	0	0	2	4	1	0	1	38.6666666666667
505	Beta	4	3	33.5	7	27	-6.5	20	5	4	4	3	4	1	22.3333333333333
506	Beta	3	5	90	90	79.5	-10.5	-10.5	6	3	3	1	3	1	65.6666666666667
507	Beta	3	5	50.5	26.5	19	-31.5	-7.5	5	4	4	3	2	1	59.6666666666667
508	Beta	4	4	48.5	0	0	-48.5	0	6	4	4	0	3	1	37.3333333333333
509	Beta	2	6	0	5.5	49	49	43.5	4	1	4	4	4	1	2.66666666666667
510	Beta	6	6	90	90	90	0	0	3	3	3	2	3	1	55.6666666666667
511	Beta	4	4	3.5	12.5	11	7.5	-1.5	2	3	2	3	3	1	68.6666666666667
512	Beta	4	4	10.5	8	10.5	0	2.5	5	3	2	3	4	1	30.3333333333333
513	Beta	6	6	0	49	45	45	-4	5	4	1	1	4	1	52.6666666666667
514	Beta	2	1	5.5	0	15.5	10	15.5	5	2	2	3	3	1	40.6666666666667
515	Beta	3	2	0	3	3	3	0	3	3	1	2	2	1	8
516	Beta	4	3	28.5	33	47.5	19	14.5	4	1	4	3	3	1	8.33333333333333
517	Beta	5	4	45	11.5	11	-34	-0.5	4	2	4	0	4	1	42.6666666666667
518	Beta	4	4	10	58	51	41	-7	6	0	4	4	4	1	82
519	Beta	5	1	24.5	12	37.5	13	25.5	5	4	4	2	2	1	70.3333333333333
520	Beta	3	4	90	90	90	0	0	6	3	3	2	2	1	13
521	Beta	6	4	90	90	90	0	0	5	3	3	1	3	1	43
522	Beta	4	2	19	33	44.5	25.5	11.5	5	2	2	3	3	1	12
